# Supplementary material for: Captive Dwarf and Mouse Lemurs Have Variable Fur Growth
Source: Animals (Basel). 2020 Jul 28;10(8):1288. doi: 10.3390/ani10081288 (PMC7460524; doi:10.3390/ani10081288)
Supplement: Supplementary file 1 [file animals-10-01288-s001.zip]

Archive with 7 entries (6 files):
- animals-858477-supplementary/
- animals-858477-supplementary/Table S1.xlsx
- animals-858477-supplementary/Table S2.xlsx
- animals-858477-supplementary/Table S3.xlsx
- animals-858477-supplementary/Table S4.xlsx
- animals-858477-supplementary/Table S5.xlsx
- animals-858477-supplementary/Table S6.xlsx
