# Supplementary material for: Captive Dwarf and Mouse Lemurs Have Variable Fur Growth
Source: Animals (Basel). 2020 Jul 28;10(8):1288. doi: 10.3390/ani10081288 (PMC7460524; doi:10.3390/ani10081288)
Supplement: Supplementary file 1 [file animals-10-01288-s001.zip › animals-858477-supplementary/Table S1.xlsx]

## Sheet: Table S3
Table S1. Monthly body weight (g) measurements for study subjects. If more than one measurement was taken
within the same month, the weights were averaged. Dates of birth are presented as month/day/year
		Cheirogaleus medius 1				Microcebus murinus
	Crow	Jaeger	Kiwi Bird	Sandpiper	Hops	Poblano	Pimento	Nettle 2
Sex	M	M	F	F	M	M	F	F
Date of birth	2012-08-09	2012-08-09	2014-08-07	2005-07-15	2016-07-07	2008-06-06	2008-06-16	2011-08-24
Measurement Month
2017-02-01	218	205.5	189	245.5	65	138.5	111.5	76.5
2017-03-01	208	175.5	205	231	67	118.6	99.6	75
2017-04-01	204	184	226.5	229	70	96	88	74
2017-05-01	201.6	186.7	225.6	221.5	62.5	76.6	68.6	77
2017-06-01	199	186	197	203	69	66	66	67
2017-07-01	202	177.5	189	206	67	73.5	72.5	72
2017-08-01	221	191	202	220	68	81	73.2	63.5
2017-09-01	229.5	199.5	212.5	236	61.5	82	71	68
2017-10-01	252	245.5	236	261	63.6	89.5	71.5	70
2017-11-01	241	254.5	224	262	90	115.5	83	83.5
2017-12-01	230	249	209	256	101	131	107.5	85
2018-01-01	227	249	201.5	252	90	133	116	68
2018-02-01	199	223.5	201.5	247	77	128	111	-
2018-03-01	179	195.5	205.5	232.5	69	114	101.5	-
2018-04-01	191.5	205.5	236	204.5	76	98	87	-
2018-05-01	190.5	217	246.5	208	76	83	73.5	-
2018-06-01	183.5	232.2	216.5	184.5	80	77	75	-
2018-07-01	190	230	199	195	90	64	81	-
2018-08-01	207.5	204.5	198	195	90	74	86	-
2018-09-01	217	217	211	223	96	88.5	92.5	-
2018-10-01	230.2	230	223.5	224	110	104.5	102.5	-
1 Relatedness notes: Crow and Jaeger are twins; Kiwi Bird is Sandpiper's daughter.
2 Nettle sustained a mortal self-inflicted injury in January 2018.
