# Supplementary material for: Captive Dwarf and Mouse Lemurs Have Variable Fur Growth
Source: Animals (Basel). 2020 Jul 28;10(8):1288. doi: 10.3390/ani10081288 (PMC7460524; doi:10.3390/ani10081288)
Supplement: Supplementary file 1 [file animals-10-01288-s001.zip › animals-858477-supplementary/Table S2.xlsx]

## Sheet: Table S2
Table S2. Observations suggesting reduced metabolism and torpor for dwarf lemurs included in this study. No observation
data are available available for Crow. Dates are presented as month/day/year.
Date	Individual	Observed behavior
2017-10-23	Kiwi Bird (CF2)	Sleeping out in the open
2017-10-30	Jaeger (CM2)	Slow and sleepy in the hand, also shivering
2017-11-03	Kiwi Bird (CF2)	Cold, very sleepy and shivering
2017-11-08	Kiwi Bird and Sandpiper (CF1 and CF2)	Sleeping out in the open and shivering
2017-11-21	Kiwi Bird (CF2)	Sleeping out in the open
2017-11-24	Jaeger (CM2)	Sleeping in the open
2017-11-28	Jaeger and Kiwi Bird (CM2 and CF2)	Sleeping in open, shivering
2017-12-22	Kiwi Bird (CF2)	Sleeping in open
2018-01-02	Jaeger (CM2)	Sleeping out in open, shivering and sleepy when in hand for weighing
