# Supplementary material for: Captive Dwarf and Mouse Lemurs Have Variable Fur Growth
Source: Animals (Basel). 2020 Jul 28;10(8):1288. doi: 10.3390/ani10081288 (PMC7460524; doi:10.3390/ani10081288)
Supplement: Supplementary file 1 [file animals-10-01288-s001.zip › animals-858477-supplementary/Table S3.xlsx]

## Sheet: Table S1
Table S3. Photoperiod schedule for DLC nocturnal lemurs in 2017. Lights off always occured at noon (12:00 PM).
Date	Lights on time	Number of dark hours
2010-01-01	00:30:00	12.5
2010-01-13	01:00:00	13
2010-01-28	01:30:00	13.5
2010-02-12	02:00:00	14
2010-02-24	02:30:00	14.5
2010-03-10	02:30:00	14.5
2010-03-25	02:30:00	14.5
2010-04-06	02:10:00	14.17
2010-04-21	02:00:00	14
2010-05-06	01:30:00	13.5
2010-05-18	01:00:00	13
2010-06-02	00:30:00	12.5
2010-06-17	23:50:00	11.83
2010-07-14	23:20:00	11.33
2010-07-29	22:45:00	10.75
2010-08-10	22:15:00	10.25
2010-08-25	22:00:00	10
2010-09-09	21:30:00	9.5
2010-09-21	21:30:00	9.5
2010-10-06	21:40:00	9.67
2010-10-21	22:00:00	10
2010-11-02	22:20:00	10.33
2010-11-17	23:00:00	11
2010-12-02	23:30:00	11.5
2010-12-14	00:00:00	12
