# Supplementary material for: Captive Dwarf and Mouse Lemurs Have Variable Fur Growth
Source: Animals (Basel). 2020 Jul 28;10(8):1288. doi: 10.3390/ani10081288 (PMC7460524; doi:10.3390/ani10081288)
Supplement: Supplementary file 1 [file animals-10-01288-s001.zip › animals-858477-supplementary/Table S4.xlsx]

## Sheet: Table S4
Table S4. Summary of observed fur regrowth for each shave and individual. Ranges of regrowth are provided for periods when growth was patchy (some shorter and longer strands). The average length of patchily grown fur was used for regrowth amounts and growth rates. Dates are presented as month/day/year.
Side	Shave number	Location	Activity	Date	Days since shave	# of days	Fur regrowth (mm)
						between	Cheirogaleus				Microcebus
						growth checks	Crow (CM1)	Jaeger (CM2)	Sandpiper (CF1)	Kiwi Bird (CF2)	Hops (MM1)	Poblano (MM2)	Pimento (MF1)	Nettle (MF2)
							Male	Male	Female	Female	Male	Male	Female	Female
Right	1	Hip/thigh	Shave	2017-02-10
			Growth checks	03/01/2017	19	19	0	0	0	0	0	0	0	0
				03/15/2017	33	14	0	0	0	0	3	0	0	3
				03/29/2017	47	14	0.5	1	0.5	0.5	6	1	1	5
				04/12/2017	61	14	0.5	4	0.5	0.5	6-8	2	3	8
				04/26/2017	75	14	0.5	9	2	0.5	6-8	4-6	6	8
				05/10/2017	89	14	0.5	9	5	3	6-8	4-6	6	8
				05/24/2017	103	14	3	9	5	6	6-8	4-6
				06/08/2017	118	15	5	9		8	6-8	7
				06/21/2017	131	13	9				6-8
				07/05/2017	145	14	9				8
				07/18/2017	158	13					8
				08/02/2017	173	15					8
						Estimated time to regrowth	118-131 days	61-75 days	75-89 days	103-118 days	118-131 days	103-118 days	61-75 days	47-61 days
Left	1	hip/thigh	Shave	04/12/2017
			Growth checks	04/26/2017	14	14	0	0	0	0	0	0	3	3
				05/10/2017	28	14	0	0	3	2	0	0.5	6	6
				05/24/2017	42	14	2	0.5	6	4	0.5	0.5	6	8
				06/08/2017	57	15	3	3	6	9	0.5	0.5		8
				06/21/2017	70	13	5	5		9	2	0.5
				07/05/2017	84	14	9	8			6	0.5
				07/18/2017	97	13	9	8			7	0.5
				08/02/2017	112	15					7	0.5
				08/16/2017	126	14						2
				08/30/2017	140	14						4
				09/13/2017	154	14						6
				09/27/2017	168	14						6
						Estimated time to regrowth	70-84 days	70-84 days	28-42 days	42-57 days	84-97 days	140-154 days	14-28 days	28-42 days
Right	2	Varied (see Table 2)	Shave	06/08/2017
			Growth checks	06/21/2017	13	13	1	0.5-2	0.5	1	0.5	0.5	0.5	0.5
				07/05/2017	27	14	4	6	2	2	1	0.5	0.5	1
				07/18/2017	40	13	8	7	5	5	2	1	1	2
				08/02/2017	55	15	8	8-9	5	8	3	1	1	2
				08/16/2017	69	14		8-9		8	8	3	8	2
				08/30/2017	83	14					8	5	8	4
				09/13/2017	97	14						6		7
				09/27/2017	111	14						6		8
						Estimated time to regrowth	27-40 days	55-69 days	27-40 days	40-55 days	55-69 days	83-97 days	55-69 days	97-111 days
Left	2	Side	Shave	08/02/2017
			Growth checks	08/16/2017	14	14	0	6	0.5	0	4	1	8	0
				08/30/2017	28	14	0.5	7	1.5	0	6	2	8	2
				09/13/2017	42	14	0.5	8	1.5	0.5	6	4		5
				09/27/2017	56	14	1	8	1.5	0.5		4		7
				10/11/2017	70	14	1		2-6	0.5				7
				10/25/2017	84	14	1		2-6	0.5
				11/08/2017	98	14	1		2-6	0.5
				11/22/2017	112	14	1		2-6	0.5
				12/07/2017	127	15	1		2-6	0.5
				12/20/2017	140	13	1		2-6	0.5
				01/03/2018	154	14	1		2-6	0.5
				01/22/2018	173	19	1		2-7	0.5
				2018-02-05	187	14	1		2-7	0.5
				2018-02-19	201	14	1		2-7	0.5
				2018-03-06	216	15	1		2-7	0.5
				2018-03-19	229	13	1		2-7	0.5
				2018-04-02	243	14	1		5	0.5
				2018-04-16	257	14	3		5	0.5
				2018-04-30	271	14	5		5	0.5
				2018-05-14	285	14	8		8	0.5
				2018-05-29	300	15	8		8	3
				2018-06-11	313	13				7
				2018-06-25	327	14				8
				2018-07-09	341	14				8
						Estimated time to regrowth	271-285 days	28-42 days	271-285 days	313-327 days	14-28 days	28-42 days	0-14 days	42-56 days
Right	3	Same location as previous	Shave	09/27/2017
			Growth checks	10/11/2017	14	14	0	0	0	0	1	5	6	2.5
				10/25/2017	28	14	0	0	0	0	1	6	8	5
				11/08/2017	42	14	0	0	0	0	1	6	8	5
				11/22/2017	56	14	0	0.5	0	0	2-5	6		6
				12/07/2017	71	15	0	0.5	0	0	2-5	6		7
				12/20/2017	84	13	0	0.5	0	0	2-5	6		7
				01/03/2018	98	14	0	0.5	0	0	2-5	6		7
				01/22/2018	117	19	0.5	0.5	0	0	2-5	6		7
				2018-02-05	131	14	0.5	0.5	0	0.5	6	6
				2018-02-19	145	14	0.5	0.5	0.5	0.5	7	6
				2018-03-06	160	15	1	1	0.5	0.5	8	6
				2018-03-19	173	13	1	1	0.5	0.5	8	2-6 2
				2018-04-02	187	14	1.5	1	1	0.5	8	2-6
				2018-04-16	201	14	5	1	2	0.5		2-6
				2018-04-30	215	14	6	1	3	0.5		2-6
				2018-05-14	229	14	8	3	5	0.5		3-6
				2018-05-29	244	15	8	6	7	3		3-6
				2018-06-11	257	13		6	7	6		3-6
				2018-06-25	271	14				8		4-6
				2018-07-09	285	14				8		4-6
				2018-07-23	299	14						4-6
				2018-08-07	314	15						4-6
				2018-08-20	327	13						6
				2018-09-04	342	15						6.5
				2018-09-18	356	14						8
				2018-10-01	369	13						8
						Estimated time to regrowth	215-229 days	229-244 days	229-244 days	257-271 days	145-160 days	342-356 days 2	14-28 days	56-71 days
Left	3	Base of tail	Shave	11/22/2017
			Growth checks	12/07/2017	15	15	0	0.5	0	0	0	0	0	0
				12/20/2017	28	13	0	0.5	0	0	0.5	0	0	0
				01/03/2018	42	14	0	0.5	0	0	0.5	0	0	0
				01/22/2018	61	19	0	0.5	0	0	0.5	0	0	0.5
				2018-02-05	75	14	0.5	0.5	0.5	0.5	2	0	0	-- 1
				2018-02-19	89	14	0.5	0.5	0.5	0.5	6	0.5	0.5
				2018-03-06	104	15	0.5	0.5	1	0.5	8	0.5	0.5
				2018-03-19	117	13	0.5	0.5	1	0.5	8	0.5	0.5
				2018-04-02	131	14	0.5	0.5	2	0.5		0.5	4
				2018-04-16	145	14	3	0.5	3	0.5		0.5	5
				2018-04-30	159	14	6	0.5	5	0.5		2	5
				2018-05-14	173	14	8	2	5	0.5		6
				2018-05-29	188	15	8	6	5	3		6
				2018-06-11	201	13		6	5	7		7
				2018-06-25	215	14				8		7
				2018-07-09	229	14				8		8
				2018-07-23	243	14						8
				2018-08-07	258	15						8
						Estimated time to regrowth	159-173 days	173-188 days	145-159 days	201-215 days	89-104 days	215-229 days	131-145 days	In progress 1
Right	4	Close to base of tail	Shave	01/22/2018
			Growth checks	2018-02-05	14	14	1	0.5	0.5	0.5	2	0	0	-- 1
				2018-02-19	28	14	1	0.5	0.5	0.5	4	0	0.5
				2018-03-06	43	15	1	0.5	0.5	0.5	8	0.5	0.5
				2018-03-19	56	13	1	0.5	0.5	0.5	8	0.5	0.5
				2018-04-02	70	14	1	0.5	4	0.5	8	1	4
				2018-04-16	84	14	3	0.5	4	0.5		5	8
				2018-04-30	98	14	4	2	5	0.5		6	8
				2018-05-14	112	14	8	2	8	0.5		6
				2018-05-29	127	15	8	6	8	3
				2018-06-11	140	13		6	8	6
				2018-06-25	154	14				6
						Estimated time to regrowth	98-112 days	112-127 days	98-112 days	127-140 days	28-43 days	84-98 days	70-84 days	-- 1
Left	4	Varied (see Table 2)	Shave	2018-03-19
			Growth checks	2018-04-02	14	14	0.5	0.5	0.5	0	0.5	0.5	0.5	-- 1
				2018-04-16	28	14	2	0.5	3	0	0.5	0.5	3
				2018-04-30	42	14	4	1	4	0.5	1	1	3
				2018-05-14	56	14	8	5	5	0.5	1	2
				2018-05-29	71	15	8	6	7	0.5	3	4
				2018-06-11	84	13		6	7	5	5	4
				2018-06-25	98	14				8	5	4
				2018-07-09	112	14				8	5	5
				2018-07-23	126	14					5	5
				2018-08-06	140	14					6	5
				2018-08-20	154	14					8	1 2
				2018-09-04	169	15					8	2
				2018-09-18	183	14						5
				2018-10-01	196	13						6
						Estimated time to regrowth	42-56 days	56-71 days	56-71 days	84-98 days	140-154 days	183-196 days 2	14-28 days	-- 1
1 Nettle was mortally injured during a fight in January 2018 and was euthanized.
2 Negative growth measurements for Poblano's Right Shave #3 and Left #4 shave suggest it is highly likely he chewed on his regrowing fur.
