# Supplementary material for: Captive Dwarf and Mouse Lemurs Have Variable Fur Growth
Source: Animals (Basel). 2020 Jul 28;10(8):1288. doi: 10.3390/ani10081288 (PMC7460524; doi:10.3390/ani10081288)
Supplement: Supplementary file 1 [file animals-10-01288-s001.zip › animals-858477-supplementary/Table S5.xlsx]

## Sheet: Sheet1
Table S5. Results from linear mixed models examining the effects of species, sex, and season or month on cheirogaleid fur regrowth. Individual was included as a random effect in all models.
Model	Fit Statistic (AICc 1)	Fixed Factors Parameter Estimates			Random Effects Covariance Parameter Estimates
		Variable	F ratio	p	Variable	Estimate	SE 2	Upper 95% CI	Lower 95% CI	Wald p
Species, Sex, and Season	651.3	Species	24.11	0.005	Individual	117.89	265.03	-401.56	637.33	0.66
		Sex	0.06	0.82	Residual	1844.75	416.57	1239.12	3036.69
		Species * Sex	7.74	0.041	Total	1962.63	445.93	1315.41	3241.94
		Season	15.09	<0.0001
		Species * Season	14.37	<0.0001
		Sex * Season	3.13	0.036
		Species * Sex * Season	1.07	0.37
Species, Sex, and Month	744.39	Species	6.76	0.063	Individual	277.12	373.57	-455.07	1009.31	0.46
		Sex	0.81	0.42	Residual	1598.4	471.31	965.56	3145.04
		Species * Sex	4.45	0.11	Total	1875.52	542.79	1142.24	3636.8
		Month	7.74	<0.001
		Species * Month	8.12	<0.001
		Sex * Month	2.27	0.065
		Species * Sex * Month	1.25	0.32
1 AICc = Corrected Akaike Information Criterion
2 SE is Standard Error
