# Supplementary material for: Captive Dwarf and Mouse Lemurs Have Variable Fur Growth
Source: Animals (Basel). 2020 Jul 28;10(8):1288. doi: 10.3390/ani10081288 (PMC7460524; doi:10.3390/ani10081288)
Supplement: Supplementary file 1 [file animals-10-01288-s001.zip › animals-858477-supplementary/Table S6.xlsx]

## Sheet: Sheet1
Table S6. Results from linear mixed models examining the effects of shave location, or the combined effect of location and species, on cheirogaleid fur regrowth. Individual was included as a random effect in all models.
Model	Fit Statistic (AICc 1)	Fixed Factors Parameter Estimates			Random Effects Covariance Parameter Estimates
		Variable	F ratio	p	Variable	Estimate	SE 2	Upper 95% CI	Lower 95% CI	Wald p
Sample Location	683.63	Location	1.7	0.194	Individual	468.6	630.42	-767.002	1704.2	0.46
					Residual	5123.95	1031.69	3579.37	7943.58
					Total	5592.55	1090.39	3947.37	8537.84
Sample Location and Species	674.23	Species	15.2	0.0034	Individual	29.72	379.38	-713.84	773.28	0.94
		Location	2.79	0.071	Residual	4292.66	884.22	2976.28	6730.09
		Species * Location	5.17	0.0091	Total	4322.37	843.97	3049.45	6603.24
1 AICc = Corrected Akaike Information Criterion
2 SE is Standard Error
